# Supplementary material for: Integrated analysis of the functions and prognostic values of RNA-binding proteins in neuroblastoma
Source: PLoS One. 2021 Dec 8;16(12):e0260876. doi: 10.1371/journal.pone.0260876 (PMC8654225; doi:10.1371/journal.pone.0260876)
Supplement: S1 Table — (XLS) [file pone.0260876.s001.xls]

## Sheet: diff
S1 table Differently expressed RBPs in NB patients
gene	conMean	treatMean	logFC	pValue	fdr
PSMA6	5.76262	2.61641	-1.13913	1.17788e-65	1.8792e-64
TRIM56	3.16747	1.8104	-0.807022	5.12798e-45	1.10777e-44
CDC5L	2.73312	4.23831	0.632939	1.26944e-65	1.8792e-64
MSI1	0.727757	4.2018	2.52948	1.57078e-65	1.9219e-64
MSI2	2.33855	3.64114	0.638775	2.62588e-54	7.52614e-54
RBFOX1	0.31196	2.79011	3.16089	1.27632e-58	4.58843e-58
RBFOX2	4.18898	6.16422	0.557319	2.70174e-65	2.64058e-64
RBFOX3	0.369084	0.818958	1.14984	0.00332132	0.00356625
CWF19L2	2.82399	1.9965	-0.500259	3.08484e-52	8.21119e-52
L1TD1	0.911181	0.34917	-1.38381	1.97382e-38	3.70345e-38
SRSF12	0.658872	2.87182	2.12389	2.48135e-64	1.6445e-63
REXO2	5.26029	3.12245	-0.752463	1.32378e-65	1.8792e-64
METTL2A	2.39365	3.84834	0.685026	1.24069e-64	8.76916e-64
ELAVL2	0.112011	4.66337	5.37966	4.7553e-64	2.90912e-63
ELAVL3	0.0946772	6.06995	6.00252	1.16863e-65	1.8792e-64
ELAVL4	0.0724123	6.23095	6.42707	1.17361e-65	1.8792e-64
TNPO1	3.16517	4.57734	0.532224	5.09586e-65	4.05001e-64
RBM43	2.30522	1.57991	-0.545066	2.575e-33	4.44217e-33
TOP3B	3.86531	0.238811	-4.01665	1.17997e-65	1.8792e-64
NCBP2L	0.052381	0.0182013	-1.52501	1.37083e-28	2.17896e-28
RBM28	4.14011	2.75355	-0.588378	8.86852e-64	5.02434e-63
MKRN3	0.28411	1.2177	2.09964	1.91434e-19	2.68783e-19
NOA1	2.31714	3.86112	0.736676	1.91469e-65	2.16108e-64
TDRD9	0.889911	0.497884	-0.837852	1.49576e-30	2.44975e-30
MRPL53	4.93996	3.12055	-0.662697	5.13931e-64	3.11785e-63
ZC3H12C	2.34025	1.58373	-0.563336	3.5045e-44	7.4165e-44
TRMT5	1.83926	2.76178	0.586471	1.12212e-61	4.99635e-61
EEF1G	8.50506	1.057	-3.00835	9.95632e-66	1.8792e-64
RPP25	2.11974	3.78617	0.836855	2.26581e-56	7.2826e-56
DRG2	4.33689	2.87116	-0.595026	1.04911e-64	7.48775e-64
RDM1	0.16571	1.27988	2.94927	6.73441e-52	1.77311e-51
DZIP1L	2.5377	1.64813	-0.62269	5.02472e-49	1.20926e-48
GSPT2	2.03961	3.10441	0.606027	1.00651e-62	4.90127e-62
EIF2D	4.83585	3.09355	-0.644507	1.18275e-65	1.8792e-64
DARS2	1.95141	3.27981	0.749091	1.55652e-62	7.45489e-62
SAMD4B	6.53963	4.58186	-0.513277	1.28513e-65	1.8792e-64
SAMD4A	3.58632	2.02524	-0.824409	1.52111e-57	5.2482e-57
HENMT1	1.60791	2.96808	0.884339	2.9265e-48	6.85047e-48
TRMT10C	2.51133	3.9199	0.642366	9.04569e-64	5.10486e-63
RNASEK	7.2776	2.90528	-1.32479	1.13052e-65	1.8792e-64
IPO4	3.38343	1.42733	-1.24517	7.5219e-65	5.58769e-64
PNLDC1	0.240672	0.68405	1.50703	1.2007e-20	1.71226e-20
RCL1	3.49995	2.30938	-0.599826	2.5313e-60	1.02093e-59
MRPL38	5.66481	3.57789	-0.662918	1.17946e-65	1.8792e-64
ADAT2	3.02872	1.6603	-0.867265	8.95446e-65	6.5516e-64
BOP1	3.74193	5.41255	0.532526	3.51587e-62	1.6355e-61
SREK1	5.05521	3.12078	-0.695862	4.46392e-65	3.76865e-64
EXOSC7	4.58561	3.23774	-0.502125	3.37493e-65	3.01466e-64
APOBEC2	0.30562	0.561672	0.877987	1.0319e-10	1.27976e-10
APOBEC3G	2.65288	1.69385	-0.647248	3.81417e-36	6.85609e-36
APOBEC1	0.00752151	0.00280421	-1.42343	1.39038e-37	2.57229e-37
PATL2	1.15143	0.488304	-1.23757	4.53989e-39	8.6181e-39
EIF5AL1	0.380074	0.954672	1.32873	1.4596e-25	2.21142e-25
BOLL	0.0304138	0.0536266	0.818219	5.93679e-13	7.57578e-13
DAZ1	0.0206444	0.00231941	-3.15391	5.95044e-45	1.27597e-44
DAZ4	0.00107713	0.000382977	-1.49187	5.34151e-44	1.1255e-43
FBXO17	4.22034	2.13605	-0.982418	8.00435e-58	2.78812e-57
MTHFSD	3.19061	2.17674	-0.55166	9.35981e-64	5.24149e-63
SPATS2L	4.76859	2.99789	-0.669616	1.11035e-56	3.65763e-56
SPATS2	2.33309	3.83614	0.717415	2.48389e-65	2.47708e-64
RRP1B	2.6647	4.08482	0.6163	1.55272e-65	1.9159e-64
PARP12	4.33415	2.86565	-0.596886	1.85184e-54	5.34977e-54
TIPARP	3.96228	2.17988	-0.862087	8.83087e-39	1.67201e-38
NKRF	2.07586	3.19687	0.622953	8.76137e-64	5.00257e-63
TDRD5	0.143098	0.446786	1.64258	1.11978e-09	1.36778e-09
POLR2J2	1.09227	0.0274882	-5.31237	1.04037e-64	7.47303e-64
POLR2J3	5.48391	1.63485	-1.74604	1.18368e-65	1.8792e-64
PWP2	2.24982	0.534693	-2.07303	5.83499e-60	2.27159e-59
ZCCHC14	3.15702	4.71407	0.57841	6.77508e-64	3.97763e-63
CLP1	1.88516	2.91723	0.629914	2.42362e-55	7.36701e-55
ZMAT5	3.97057	2.61596	-0.602003	1.42709e-64	9.98961e-64
PLD6	2.44865	3.52502	0.525643	2.39734e-43	4.99361e-43
EXOSC6	2.67055	4.2593	0.673481	1.25315e-65	1.8792e-64
PTRH1	3.14202	0.139611	-4.4922	1.17627e-65	1.8792e-64
INTS8	4.26273	2.9821	-0.515449	2.21587e-63	1.16054e-62
AZGP1	5.83995	0.588981	-3.30966	3.6009e-62	1.65915e-61
EMG1	3.50738	2.21812	-0.661057	1.03641e-64	7.47303e-64
NYNRIN	2.64258	4.1983	0.667857	5.76554e-58	2.0228e-57
TDRKH	1.87875	2.9097	0.631094	6.86272e-56	2.12598e-55
OASL	0.558581	0.925343	0.728221	0.000976858	0.00106063
OAS2	1.63185	2.48133	0.604603	1.61167e-16	2.16475e-16
OAS3	1.77234	2.67524	0.594016	1.73308e-20	2.46663e-20
RNASE10	0.439789	0.114892	-1.93653	1.95447e-50	4.87279e-50
CALR3	0.0553371	0.011312	-2.29039	1.01331e-13	1.3068e-13
TRMT6	2.4822	3.66241	0.561173	9.22369e-62	4.14497e-61
ZCCHC24	5.52372	2.45158	-1.17193	7.28013e-55	2.12422e-54
MBNL1	5.05865	3.32437	-0.60567	1.14568e-59	4.36678e-59
PUS7L	1.19283	2.15579	0.853832	1.48356e-56	4.85407e-56
MRPS24	5.3988	2.63117	-1.03694	1.18081e-65	1.8792e-64
RPS27L	6.29522	3.16279	-0.993058	1.20858e-65	1.8792e-64
SMAD2	4.4525	2.4396	-0.86797	1.18431e-65	1.8792e-64
SMAD9	2.3718	3.36235	0.50349	2.04312e-36	3.6908e-36
SMAD3	3.6372	2.01881	-0.849319	1.9089e-48	4.49008e-48
SMAD6	2.53934	0.699299	-1.86047	5.87523e-61	2.50127e-60
ADARB2	2.31281	0.437395	-2.40264	7.60016e-52	1.99033e-51
ADAD2	0.571553	0.345719	-0.725287	1.01837e-18	1.41754e-18
CLK3	5.37566	2.99939	-0.841773	1.17681e-65	1.8792e-64
CLK4	4.66697	2.94182	-0.665775	6.46043e-65	4.95073e-64
LSM3	2.75459	4.02706	0.547886	6.27464e-64	3.69873e-63
EIF4A1	7.79675	3.19028	-1.28919	1.12205e-65	1.8792e-64
IGF2BP1	0.0314888	2.84032	6.49507	6.13423e-47	1.37618e-46
IGF2BP2	3.46818	1.38118	-1.32827	8.79894e-49	2.09677e-48
IGF2BP3	0.481127	1.57811	1.7137	1.33376e-38	2.51223e-38
MTG1	4.10421	2.71599	-0.595628	1.06103e-63	5.91902e-63
MRPS28	4.59147	2.77372	-0.727135	1.75231e-65	2.03996e-64
TDRD10	2.45637	0.895792	-1.45529	1.96093e-57	6.71793e-57
MRRF	4.09352	2.3801	-0.78232	1.18401e-65	1.8792e-64
PRPF6	4.8033	6.8924	0.52098	1.19863e-65	1.8792e-64
SMG8	2.0631	3.51354	0.76811	3.4503e-63	1.76889e-62
PSTK	1.94486	1.18234	-0.718015	3.99718e-54	1.13892e-53
TNPO3	3.22316	4.81745	0.579796	1.18034e-65	1.8792e-64
MOV10	5.02544	3.30195	-0.605933	5.33465e-63	2.67836e-62
MOV10L1	0.666191	0.397125	-0.746344	9.99174e-18	1.36858e-17
AFF2	0.918318	0.416161	-1.14185	8.79873e-29	1.40317e-28
MATR3	4.42486	0.888409	-2.31633	1.17886e-65	1.8792e-64
A1CF	0.0183622	0.0886999	2.27219	1.22243e-05	1.37654e-05
RBM46	0.139126	0.0558297	-1.31729	1.10823e-40	2.17757e-40
DND1	0.578794	2.82478e-05	-14.3226	3.71774e-66	1.8792e-64
KHDC1	1.25238	2.67139	1.09292	9.31071e-51	2.36174e-50
KHDC1L	0.219689	0.820317	1.90072	1.64194e-39	3.13325e-39
RPL10L	0.0207828	0.110547	2.4112	5.87815e-15	7.72436e-15
DHX58	4.05064	2.27253	-0.83385	1.02519e-53	2.86503e-53
C2orf15	0.322221	1.32725	2.04231	3.04781e-58	1.07971e-57
RNF113A	2.73778	4.05694	0.567389	7.11908e-65	5.37067e-64
LENG9	1.64384	0.862635	-0.930244	1.35664e-39	2.59904e-39
RPS29	10.1756	5.8463	-0.799524	6.30828e-66	1.8792e-64
U2AF1	5.42751	0.552111	-3.29726	1.18079e-65	1.8792e-64
U2AF1L4	4.75436	3.12961	-0.603266	4.05101e-65	3.4901e-64
RANBP6	2.14927	3.90405	0.861128	1.2316e-65	1.8792e-64
DNMT3B	1.00594	2.48433	1.30431	2.2754e-56	7.29733e-56
ZC3HAV1L	1.5033	2.26962	0.594314	1.34442e-31	2.24225e-31
LUZP4	0.00964054	0.00540539	-0.834715	1.45559e-16	1.95691e-16
MRPS22	4.23444	2.98766	-0.503155	1.21749e-65	1.8792e-64
EEF1D	7.9208	4.47897	-0.822479	8.83513e-66	1.8792e-64
SIDT2	5.3761	3.01499	-0.834406	1.95822e-65	2.16818e-64
TRMT44	3.18394	1.66223	-0.937696	1.65415e-65	1.9734e-64
SLIRP	6.0956	4.29184	-0.506173	6.28481e-65	4.86739e-64
STRBP	1.5526	2.81055	0.856165	7.93141e-55	2.30963e-54
NXF2B	0.0228179	0.201159	3.1401	3.67471e-31	6.0869e-31
NXF2	0.0108687	0.0752439	2.7914	7.44394e-22	1.0763e-21
NXF3	0.673616	0.138246	-2.28469	2.13727e-50	5.30131e-50
PIWIL1	0.0517616	0.665888	3.68532	1.56602e-30	2.56193e-30
PIWIL4	2.18235	0.90162	-1.27529	9.37189e-63	4.59443e-62
PEG10	3.63776	6.6883	0.87859	1.34155e-63	7.28843e-63
POP7	3.90454	5.6728	0.53891	1.98766e-65	2.16818e-64
ACO1	3.64139	2.35199	-0.63061	6.62366e-56	2.0563e-55
ZCCHC3	2.35831	4.64011	0.976409	1.18277e-65	1.8792e-64
SNUPN	3.82014	2.35751	-0.696362	2.60852e-64	1.71855e-63
PCBP3	2.25728	3.84675	0.769056	4.82197e-48	1.12044e-47
THG1L	2.14164	3.19196	0.575727	2.49456e-56	7.94766e-56
ZCCHC13	0.00488059	0.0016947	-1.52602	1.29171e-39	2.4779e-39
RPL17	9.43413	5.64548	-0.740793	1.0841e-65	1.8792e-64
BMS1	2.58575	3.71202	0.521624	1.18995e-65	1.8792e-64
SARS2	3.62458	2.04934	-0.822655	8.38107e-63	4.12258e-62
GEMIN6	2.05812	2.97363	0.5309	3.00693e-52	8.01847e-52
MRPL50	2.14429	3.65675	0.770064	3.70177e-64	2.32868e-63
RNASE2	1.60698	0.61386	-1.38838	4.04864e-33	6.95965e-33
RNASE3	0.36652	0.0809793	-2.17827	1.39634e-33	2.41172e-33
RNASE4	5.79981	0.2516	-4.5268	1.17909e-65	1.8792e-64
RNASE7	0.144011	0.0329348	-2.1285	1.41616e-25	2.15008e-25
RNASE8	0.0483797	0.0146518	-1.72332	2.27627e-20	3.23026e-20
ANG	4.28819	1.05565	-2.02224	3.24745e-61	1.39478e-60
RBMXL3	0.00855536	0.00476387	-0.844694	5.50682e-06	6.23478e-06
RBMY1B	0.000582778	2.82478e-05	-4.36673	2.89534e-50	7.14511e-50
RBMY1D	0.000800408	2.98761e-05	-4.74367	5.81629e-49	1.39744e-48
EIF3C	6.86285	2.08599	-1.71807	1.167e-65	1.8792e-64
EIF3CL	4.3971	1.02491	-2.10105	3.38701e-64	2.15349e-63
MRPS26	4.56525	6.54974	0.520741	1.18342e-65	1.8792e-64
SRRM3	1.14849	5.30408	2.20737	2.33738e-65	2.39664e-64
CSDC2	2.07836	3.84541	0.887688	5.51305e-50	1.35135e-49
POP4	4.8122	2.73426	-0.815544	1.18318e-65	1.8792e-64
LARP6	4.25288	2.94959	-0.527923	2.72839e-52	7.30245e-52
RNPC3	4.83353	2.80853	-0.783261	2.19663e-62	1.03171e-61
MRPS18C	4.19845	2.11614	-0.988419	2.95864e-65	2.7614e-64
MRPL45	3.67003	5.59192	0.607552	1.18435e-65	1.8792e-64
ABT1	2.55816	3.84653	0.588452	1.99679e-65	2.16818e-64
DDX25	0.790772	1.91605	1.2768	2.51355e-43	5.22818e-43
PARS2	1.29114	1.93021	0.580115	2.00076e-43	4.1795e-43
RC3H1	2.16523	3.27687	0.597798	1.38109e-60	5.74532e-60
ZFP36L1	6.96338	4.84547	-0.523152	5.09157e-44	1.07439e-43
ANKHD1	5.28198	0.82535	-2.678	1.1753e-65	1.8792e-64
PUS10	1.61578	1.08755	-0.571152	3.01154e-49	7.28372e-49
NUFIP1	1.60956	2.83942	0.818935	5.23393e-65	4.0971e-64
PURG	0.791267	3.25157	2.0389	5.27633e-63	2.65825e-62
ZC3H14	4.37839	2.71815	-0.687772	1.25184e-65	1.8792e-64
CNOT2	4.65695	3.24547	-0.520958	1.25209e-65	1.8792e-64
EZH2	1.49008	4.63202	1.63626	1.32961e-61	5.86641e-61
PTGES3L-AARSD1	0.16933	0.114631	-0.562835	0.00138751	0.00149867
AARSD1	4.94633	3.1174	-0.666015	1.2141e-65	1.8792e-64
POLR2D	2.5681	4.23285	0.72093	2.25302e-65	2.34314e-64
MRPL44	2.96989	4.7279	0.67079	1.25136e-65	1.8792e-64
MVP	5.96889	3.92538	-0.60463	2.25035e-51	5.79914e-51
INTS3	5.40771	3.68404	-0.553728	9.86628e-63	4.82057e-62
EIF2AK2	2.51863	3.63096	0.527713	1.77367e-62	8.43942e-62
EIF2AK4	3.85219	2.66562	-0.531207	1.3306e-63	7.25602e-63
MRPL22	4.76221	2.82676	-0.752481	1.26895e-65	1.8792e-64
KHDRBS2	0.0876614	0.568928	2.69823	5.78141e-05	6.40618e-05
KHDRBS3	4.70808	3.21199	-0.551673	2.96364e-57	1.00584e-56
QKI	6.05375	2.86647	-1.07855	7.86692e-64	4.56344e-63
SRRM1	6.38866	4.44155	-0.524451	2.46067e-63	1.28413e-62
PPAN	4.24332	2.44626	-0.794612	2.66419e-64	1.72743e-63
CPSF4L	0.0892904	0.333007	1.89898	1.47871e-27	2.31256e-27
CSTF2	2.23174	3.80406	0.769373	1.04191e-64	7.47303e-64
CSTF2T	2.73414	3.88982	0.508614	3.65883e-62	1.68052e-61
RAVER2	1.60283	2.61552	0.706477	7.21701e-55	2.11003e-54
EIF1AY	2.53611	1.73013	-0.551738	1.01199e-10	1.25614e-10
URB2	1.48169	2.12167	0.517954	1.27109e-32	2.16204e-32
RBM24	1.69332	0.825419	-1.03666	1.77686e-30	2.9036e-30
INTS7	1.83351	3.24229	0.822406	2.54591e-61	1.10323e-60
ATXN2	4.80284	3.24869	-0.564031	1.66709e-65	1.9734e-64
LSM11	1.02796	2.85158	1.47197	1.28835e-65	1.8792e-64
AARS2	2.20761	3.85322	0.80358	1.30545e-65	1.8792e-64
C9orf129	0.0294516	0.86836	4.88188	6.68969e-60	2.59048e-59
RNF17	0.0830054	0.276343	1.73518	2.22378e-19	3.1193e-19
ENOX1	1.42649	3.68457	1.36902	6.95768e-60	2.6871e-59
RBPMS	6.30355	2.35736	-1.41899	1.17786e-65	1.8792e-64
RBPMS2	3.00687	1.58912	-0.920033	2.10237e-50	5.22363e-50
RPL3L	0.209756	0.105541	-0.990906	4.00713e-18	5.53547e-18
RNASE11	0.0146038	0.000785522	-4.21655	1.42371e-44	3.02617e-44
RBM34	4.7726	1.36436	-1.80655	1.18151e-65	1.8792e-64
ENDOU	0.737384	0.177076	-2.05805	1.64664e-47	3.76374e-47
EEF1A2	0.857165	9.84842	3.52225	1.21979e-65	1.8792e-64
ERI2	2.78218	1.92708	-0.529798	2.74927e-48	6.45636e-48
UTP14C	2.36335	3.47954	0.558062	2.12424e-59	7.91022e-59
TRUB1	1.95416	3.54907	0.860891	3.27537e-65	2.97815e-64
PRIM1	1.75468	3.4643	0.981359	1.46055e-59	5.52352e-59
HNRNPA0	3.61468	6.07684	0.749455	1.18353e-65	1.8792e-64
HNRNPA1L2	2.29362	3.4076	0.571131	3.58125e-60	1.42467e-59
RNASE13	0.243659	0.07422	-1.71498	3.50086e-28	5.54652e-28
DDX28	1.86647	2.92486	0.64805	8.20623e-57	2.71552e-56
DDX47	4.71118	1.38244	-1.76887	1.1814e-65	1.8792e-64
TFB2M	2.12036	3.51945	0.73104	9.78925e-65	7.12658e-64
TEP1	3.75127	1.78371	-1.0725	1.76535e-65	2.03996e-64
DENR	3.64344	5.32614	0.54779	2.1334e-64	1.43807e-63
SAMHD1	6.69687	4.5201	-0.567131	6.73491e-53	1.84671e-52
PCF11	5.03402	3.38383	-0.573055	5.09473e-65	4.05001e-64
HNRNPCL1	0.0172359	0.180096	3.38528	4.38348e-51	1.11971e-50
NPM3	3.13601	4.92895	0.652349	4.61979e-61	1.97836e-60
NPM2	0.803179	3.62206	2.17302	2.05807e-55	6.26895e-55
FASTKD5	1.83772	3.55963	0.953811	1.26428e-65	1.8792e-64
YRDC	2.46101	4.33472	0.816689	1.49208e-65	1.9159e-64
SMN1	4.34739	2.5655	-0.760911	3.08744e-65	2.82724e-64
SMN2	4.03597	2.0652	-0.966631	4.82498e-48	1.12044e-47
MRPL46	3.56271	2.1562	-0.724484	1.4191e-65	1.9159e-64
PIH1D2	1.03081	0.614167	-0.747069	1.32638e-32	2.25345e-32
PUS3	2.13633	3.41811	0.678069	4.46881e-60	1.75854e-59
RBM7	3.297	1.92957	-0.772874	7.93584e-64	4.58515e-63
RBM11	3.04183	0.857856	-1.82613	2.32438e-58	8.27456e-58
TSEN2	3.5494	1.95343	-0.861565	2.70225e-65	2.64058e-64
POLR2F	5.90934	0.707129	-3.06295	1.17825e-65	1.8792e-64
KIAA0391	2.92404	1.26281	-1.21132	1.25873e-65	1.8792e-64
TLR7	0.382231	0.720179	0.913911	8.52558e-13	1.08507e-12
TLR3	0.915408	0.36203	-1.33831	1.4232e-42	2.91037e-42
BRCA1	1.33014	2.59931	0.966549	7.18371e-31	1.18454e-30
DHX33	2.44654	3.54279	0.53414	8.7713e-60	3.36966e-59
DQX1	0.184577	4.41909	4.58146	1.22768e-65	1.8792e-64
TRDMT1	2.11577	1.12511	-0.911117	1.57927e-58	5.64966e-58
ZNF473	1.45499	2.2887	0.653521	3.16094e-56	9.96174e-56
CARS2	5.04062	3.34066	-0.59347	1.3408e-65	1.8792e-64
CELF3	0.167874	6.87383	5.35566	1.17225e-65	1.8792e-64
CELF4	0.55636	4.56247	3.03572	1.16213e-65	1.8792e-64
CELF5	0.0632399	3.93373	5.95892	2.91841e-65	2.75922e-64
CELF6	2.62	0.222458	-3.55796	1.18054e-65	1.8792e-64
MRPL14	3.67298	5.59637	0.607539	1.98644e-65	2.16818e-64
CPEB1	3.10474	1.3615	-1.18927	1.51523e-43	3.17435e-43
CPEB3	1.47344	2.30704	0.646854	9.51482e-42	1.91348e-41
CPEB4	2.40866	3.42323	0.507126	1.33314e-34	2.34144e-34
SECISBP2L	5.50629	3.51156	-0.648969	5.69058e-58	2.00132e-57
RPUSD3	4.22265	2.9422	-0.52125	7.83013e-64	4.56027e-63
DDX60	2.69532	1.45394	-0.890491	3.49743e-43	7.21284e-43
DDX60L	2.50928	1.24599	-1.00998	1.5562e-50	3.89316e-50
PABPC3	0.122152	0.4853	1.9902	1.59045e-47	3.64103e-47
PABPC1L2A	0.0200312	0.567108	4.8233	1.39415e-27	2.18267e-27
PABPC1L2B	0.0243532	0.511524	4.39262	6.50795e-18	8.94766e-18
MEX3A	0.461982	4.80779	3.37947	3.048e-65	2.80879e-64
MEX3B	0.900605	4.01671	2.15705	2.66945e-64	1.72743e-63
MEX3D	2.80051	4.64625	0.730377	2.19206e-65	2.29614e-64
FARSB	3.27778	4.83706	0.561411	4.82133e-65	3.90014e-64
RBM15B	2.94702	4.35988	0.565033	1.28784e-65	1.8792e-64
RBM15	1.37296	2.25992	0.718976	2.11209e-61	9.20719e-61
DNAAF2	1.47571	3.1709	1.10348	1.1645e-65	1.8792e-64
RPL39L	2.88124	4.11313	0.513547	1.54992e-37	2.86018e-37
NR0B1	0.203029	0.573439	1.49796	5.36753e-09	6.4802e-09
FBLL1	0.212484	5.74474	4.75681	1.17877e-65	1.8792e-64
SNIP1	1.98671	2.94549	0.568127	2.51871e-59	9.33142e-59
PPIE	4.88668	2.95823	-0.724122	1.18327e-65	1.8792e-64
SUZ12	2.70934	3.8528	0.507964	1.50724e-60	6.2345e-60
TERT	0.00381361	0.829142	7.76432	4.85861e-42	9.83885e-42
BICC1	3.11707	1.54144	-1.01592	6.62154e-47	1.48095e-46
ISG20	4.17243	1.32787	-1.65177	7.47519e-65	5.58147e-64
ZC3H8	2.04419	3.20053	0.646784	2.60689e-56	8.28741e-56
ARHGEF28	3.95799	2.55853	-0.629453	1.69132e-39	3.22324e-39
PRPF40B	3.86288	2.19232	-0.817214	5.1342e-65	4.05001e-64
MTO1	3.87982	1.67202	-1.2144	1.18285e-65	1.8792e-64
HTATSF1	4.28326	6.08352	0.506197	1.1839e-65	1.8792e-64
POP1	1.15437	1.92454	0.737412	9.1335e-47	2.03963e-46
DZIP3	2.29395	3.84329	0.744511	1.44494e-63	7.79197e-63
ZNF239	1.6724	2.75049	0.717766	1.74545e-42	3.55935e-42
ZFR2	0.14862	1.78189	3.58371	4.27143e-45	9.25476e-45
DDX10	3.65293	2.13202	-0.77683	8.7421e-62	3.94071e-61
INTS2	1.93814	3.27974	0.758909	1.84242e-63	9.79038e-63
YBX2	0.699996	0.371017	-0.915861	2.38147e-35	4.23889e-35
YBX3	7.4683	2.67662	-1.48037	1.15335e-65	1.8792e-64
BCDIN3D	1.30709	2.0871	0.675144	2.16025e-56	6.96134e-56
EED	3.7361	2.19225	-0.769122	4.49663e-65	3.76865e-64
RBM18	2.249	3.84169	0.77246	1.18229e-65	1.8792e-64
RPL22L1	5.31139	3.67706	-0.530538	1.27442e-40	2.50076e-40
RNASEH2A	2.78629	4.64417	0.737077	3.50019e-55	1.05513e-54
ESRP1	1.20837	0.0263672	-5.51817	4.29876e-64	2.66602e-63
ESRP2	0.512208	0.185216	-1.46752	1.72002e-47	3.92531e-47
RNH1	6.43443	4.48954	-0.519245	2.87967e-65	2.75647e-64
ARL6IP4	6.95938	2.54708	-1.45011	1.11126e-65	1.8792e-64
CNOT6	2.58062	4.10732	0.670479	1.47439e-64	1.02713e-63
SMG6	4.1316	2.57219	-0.683699	4.34468e-63	2.21184e-62
NAF1	2.77338	1.85395	-0.581041	1.72641e-50	4.31159e-50
LRRFIP2	4.69186	3.31504	-0.501133	3.71054e-64	2.32868e-63
EIF4E1B	0.00755505	0.258256	5.09522	2.94896e-43	6.10767e-43
EIF4E	3.99017	2.61623	-0.60896	1.45099e-65	1.9159e-64
CTU1	1.40963	2.55954	0.860568	1.31217e-48	3.10653e-48
PAPOLB	0.0466959	0.0993979	1.08992	8.43331e-11	1.05038e-10
RNASET2	5.11442	2.92153	-0.807844	1.18797e-62	5.72744e-62
RPL36A	8.95433	5.30437	-0.755406	1.00537e-65	1.8792e-64
INTS6	3.22558	1.54039	-1.06626	1.18062e-65	1.8792e-64
EXO1	0.21685	2.56928	3.56659	1.14047e-50	2.88287e-50
DNAJC17	4.38372	2.73798	-0.679041	1.26967e-65	1.8792e-64
RNGTT	1.97773	3.51441	0.829435	2.05319e-65	2.16818e-64
WDR61	5.21616	3.52506	-0.565343	1.17988e-65	1.8792e-64
NANOS1	1.4741	2.46366	0.740967	9.03394e-37	1.64418e-36
NANOS2	0.00428003	0.26212	5.93646	8.50008e-42	1.71177e-41
NANOS3	0.318453	2.71756	3.09316	3.29315e-65	2.97815e-64
HELZ	2.36817	3.42792	0.533558	8.59007e-58	2.985e-57
IFIT1B	0.0450998	0.105713	1.22896	1.36335e-05	1.53285e-05
NOVA1	3.53576	2.28329	-0.630906	1.78517e-52	4.82229e-52
NOVA2	1.28958	4.32251	1.74497	6.70766e-65	5.08664e-64
MRPS6	5.95955	3.67706	-0.696651	1.19744e-65	1.8792e-64
SARNP	5.50496	1.1585	-2.24847	1.17612e-65	1.8792e-64
SRRM4	0.0439134	3.95174	6.49168	1.16815e-65	1.8792e-64
LIN28A	0.0114349	0.0335226	1.55169	9.07138e-07	1.04328e-06
LIN28B	0.00696903	2.41029	8.43403	1.17499e-65	1.8792e-64
RBM4	5.50713	3.06612	-0.844886	5.62746e-64	3.37185e-63
LARP1B	3.10371	2.08313	-0.575244	6.3337e-61	2.67301e-60
BAZ2B	3.74557	2.11875	-0.82197	9.96866e-60	3.80955e-59
TOP1	3.64669	5.34869	0.552595	1.26998e-65	1.8792e-64
TST	4.06335	2.75473	-0.560758	4.5405e-43	9.35073e-43
MRPL23	5.4511	3.70408	-0.557433	6.95661e-63	3.45694e-62
MARS2	1.06415	1.72218	0.694531	4.63133e-40	8.97897e-40
JAKMIP1	0.210928	3.02033	3.83988	1.17043e-65	1.8792e-64
EIF1AD	3.02575	4.04761	0.419776	3.78e-60	1.62e-59
